# Supplementary material for: Comparative Cost-Effectiveness Analysis of Respiratory Syncytial Virus Vaccines for Older Adults in Hong Kong
Source: Vaccines (Basel). 2023 Oct 17;11(10):1605. doi: 10.3390/vaccines11101605 (PMC10610694; doi:10.3390/vaccines11101605)
Supplement: Supplementary file 1 [file vaccines-11-01605-s001.zip]

Archive with 1 entries (1 files):
- vaccines-2619810-supplementary.pdf
